# Supplementary material for: Mesoporous Cobalt Oxide (CoOx) Nanowires with Different Aspect Ratios for High Performance Hybrid Supercapacitors
Source: Nanomaterials (Basel). 2023 Feb 16;13(4):749. doi: 10.3390/nano13040749 (PMC9966480; doi:10.3390/nano13040749)
Supplement: Supplementary file 1 [file nanomaterials-13-00749-s001.zip]

Archive with 1 entries (1 files):
- nanomaterials-2203597-supplementary.pdf
